# Supplementary material for: Bacitracin and Rutin Regulate Tissue Factor Production in Inflammatory Monocytes and Acute Myeloid Leukemia Blasts
Source: Cancers (Basel). 2021 Aug 4;13(16):3941. doi: 10.3390/cancers13163941 (PMC8393688; doi:10.3390/cancers13163941)
Supplement: Supplementary file 1 [file cancers-13-03941-s001.zip]

Archive with 1 entries (1 files):
- cancers-1299730-supplementary.pdf
